# Supplementary material for: Hepatocyte PPARα Is Essential for Triglyceride-Lowering Effect of Pemafibrate
Source: Int J Mol Sci. 2026 Apr 6;27(7):3308. doi: 10.3390/ijms27073308 (PMC13072797; doi:10.3390/ijms27073308)
Supplement: Supplementary file 1 [file ijms-27-03308-s001.zip]

Archive with 1 entries (1 files):
- ijms-4120621-supplementary.pdf
